# Supplementary material for: Brain-Derived Neurotrophic Factor, Neutrophils and Cysteinyl Leukotriene Receptor 1 as Potential Prognostic Biomarkers for Patients with Colon Cancer
Source: Cancers (Basel). 2021 Nov 3;13(21):5520. doi: 10.3390/cancers13215520 (PMC8583027; doi:10.3390/cancers13215520)
Supplement: Supplementary file 1 [file cancers-13-05520-s001.zip]

Archive with 1 entries (1 files):
- cancers-1391199-supplementary-4_Nov.pdf
